# Supplementary material for: Fearfulness associates with problematic behaviors and poor socialization in cats
Source: iScience. 2022 Oct 3;25(10):105265. doi: 10.1016/j.isci.2022.105265 (PMC9579021; doi:10.1016/j.isci.2022.105265)
Supplement: Table S2. Breed contrasts of fearfulness, aggression toward humans, and excessive grooming, related to Tables 1–4 — All p-values are controlled for the false discovery rate. Significant (p < 0.05) associations are emboldened. N = 3,255 [file mmc2.xlsx]

## Sheet: breed contrasts
Table S2. Breed contrasts of fearfulness, aggression towards humans, and excessive grooming, related to Tables 1-4. All P-values are controlled for false discovery rate. Significant (P < 0.05) associations are emboldened. N = 3255.
	Fearfulness		Aggression toward humans		Excessive grooming
Contrast	Z	P	Z	P	Z	P
Abyssinian vs. American Curl	-3.09236	0.0115108	1.15393	0.353071	1.85635	0.24386
Abyssinian vs. Bengal	-3.18665	0.00953533	-4.69201	2.69494e-05	0.684675	0.732648
Abyssinian vs. British	-3.7845	0.00136048	-1.99167	0.0928151	-0.308259	0.893697
Abyssinian vs. Burmese	-1.05698	0.466592	-3.83599	0.000670641	1.2555	0.478787
Abyssinian vs. Cornish Rex	-0.974283	0.507879	-1.40671	0.249369	0.53165	0.791783
Abyssinian vs. European	-4.20969	0.000296478	-2.60358	0.0248426	2.55889	0.0918806
Abyssinian vs. House cat	-5.07296	8.07271e-06	-5.0756	5.11807e-06	1.33243	0.441048
Abyssinian vs. Korat	-1.05264	0.467759	-3.12749	0.00671454	0.696619	0.732648
Abyssinian vs. Landrace Cat Longhair	-2.09694	0.0967793	-6.18127	2.06989e-08	1.81683	0.251334
Abyssinian vs. Landrace Cat Shorthair	-5.48873	1.07279e-06	-4.7918	1.73735e-05	1.39986	0.421974
Abyssinian vs. Maine Coon	-4.41617	0.000133119	-4.23697	0.000180591	1.92754	0.232957
Abyssinian vs. Norwegian Forest Cat	-2.38502	0.0576009	-3.11993	0.0068169	1.67198	0.31212
Abyssinian vs. Ocicat	-1.08854	0.45772	-1.60729	0.184978	-0.766833	0.70828
Abyssinian vs. Oriental	-2.60091	0.0361247	-2.07694	0.0786907	-0.281438	0.905087
Abyssinian vs. Other	-3.72192	0.0015607	-3.08229	0.00750391	-0.473213	0.820391
Abyssinian vs. Persian and Exotic	-2.46608	0.0487291	-0.946167	0.451449	0.121268	0.969993
Abyssinian vs. Ragdoll	-3.80686	0.00127355	-0.622648	0.636663	-2.20765	0.162047
Abyssinian vs. Russian Blue	-6.11755	3.20502e-08	-0.71615	0.579029	-0.0425753	0.98289
Abyssinian vs. Sacred Birman	-3.73999	0.00148419	-2.96609	0.0100912	0.920654	0.635738
Abyssinian vs. Siamese and Balinese	-4.07015	0.000498015	-2.23636	0.0570279	0.00940525	0.992496
Abyssinian vs. Siberian and Neva Masquerade	-3.81293	0.00127355	-3.37126	0.00330714	1.49955	0.383651
Abyssinian vs. Somali	-2.27393	0.0716122	-0.359573	0.782558	1.58012	0.344202
Abyssinian vs. Sphynx and Devon Rex	-1.56523	0.239581	-2.08446	0.0777089	1.07655	0.553869
Abyssinian vs. Turkish Angora	-1.07815	0.460916	-4.42375	8.46976e-05	2.07067	0.208852
Abyssinian vs. Turkish Van	-3.13633	0.0104049	-6.51798	3.19068e-09	1.38049	0.427758
American Curl vs. Bengal	0.357188	0.84912	-5.57151	4.76705e-07	-1.33836	0.43939
American Curl vs. British	-0.366653	0.843521	-3.05847	0.00796454	-2.18511	0.16847
American Curl vs. Burmese	1.77646	0.167075	-4.70225	2.62874e-05	-0.467832	0.820391
American Curl vs. Cornish Rex	2.19594	0.0814349	-2.48094	0.0332701	-1.35705	0.433812
American Curl vs. European	-0.538565	0.749861	-3.74535	0.000921336	0.36809	0.863022
American Curl vs. House cat	-0.706708	0.664382	-6.02619	4.62646e-08	-1.1193	0.529044
American Curl vs. Korat	1.53091	0.25502	-3.9555	0.000455853	-0.848061	0.667026
American Curl vs. Landrace Cat Longhair	1.3595	0.319553	-6.9696	1.62634e-10	-0.312404	0.893697
American Curl vs. Landrace Cat Shorthair	-1.0052	0.492792	-5.77902	1.68036e-07	-1.09397	0.54482
American Curl vs. Maine Coon	-0.742436	0.648292	-5.22288	2.73948e-06	-0.205819	0.926982
American Curl vs. Norwegian Forest Cat	0.810658	0.602785	-4.08359	0.000317188	-0.243699	0.911398
American Curl vs. Ocicat	2.14089	0.0884776	-2.69423	0.0203365	-2.61134	0.0809377
American Curl vs. Oriental	0.832416	0.591809	-3.16918	0.00601407	-2.20755	0.162047
American Curl vs. Other	-0.633087	0.70593	-4.00284	0.000401337	-2.17315	0.170808
American Curl vs. Persian and Exotic	0.142448	0.931942	-1.84988	0.124489	-1.38149	0.427758
American Curl vs. Ragdoll	-0.183917	0.925285	-1.81335	0.132875	-4.07438	0.000949118
American Curl vs. Russian Blue	-2.81533	0.02385	-1.75871	0.145848	-1.78335	0.26349
American Curl vs. Sacred Birman	-0.564482	0.747783	-3.90124	0.000542508	-0.889315	0.650954
American Curl vs. Siamese and Balinese	-0.941844	0.51949	-3.21583	0.00523195	-1.72714	0.283688
American Curl vs. Siberian and Neva Masquerade	-0.326285	0.866405	-4.36562	0.000108252	-0.51652	0.799706
American Curl vs. Somali	0.776558	0.626574	-1.42522	0.241952	-0.243519	0.911398
American Curl vs. Sphynx and Devon Rex	1.67102	0.200801	-3.15064	0.00627123	-0.857284	0.667026
American Curl vs. Turkish Angora	1.59727	0.227148	-5.19881	2.99825e-06	0.408404	0.852859
American Curl vs. Turkish Van	-0.631312	0.70593	-7.21556	3.2041e-11	-0.0935475	0.970677
Bengal vs. British	-0.827241	0.593746	2.62648	0.0236982	-1.03863	0.571816
Bengal vs. Burmese	1.65908	0.204682	0.00484963	0.996131	0.734231	0.728844
Bengal vs. Cornish Rex	2.13902	0.0884776	3.17471	0.00596615	-0.11328	0.970677
Bengal vs. European	-1.05767	0.466592	2.37884	0.0414498	2.05699	0.209946
Bengal vs. House cat	-1.46783	0.27636	0.588578	0.646427	0.588435	0.754608
Bengal vs. Korat	1.38319	0.309055	0.367098	0.778809	0.196533	0.929143
Bengal vs. Landrace Cat Longhair	1.21555	0.383235	-1.62935	0.181175	1.23812	0.481607
Bengal vs. Landrace Cat Shorthair	-1.88524	0.137728	1.03852	0.41333	0.65294	0.732648
Bengal vs. Maine Coon	-1.31096	0.340068	0.54952	0.668552	1.36064	0.433812
Bengal vs. Norwegian Forest Cat	0.550065	0.749861	1.21324	0.32883	1.13276	0.524161
Bengal vs. Ocicat	2.05607	0.102234	3.01366	0.00905949	-1.52819	0.365808
Bengal vs. Oriental	0.559217	0.749828	2.69208	0.0203365	-1.0338	0.572602
Bengal vs. Other	-1.0758	0.460916	0.963492	0.446236	-1.13211	0.524161
Bengal vs. Persian and Exotic	-0.143212	0.931942	2.57875	0.0261017	-0.398367	0.852859
Bengal vs. Ragdoll	-0.650631	0.696579	4.46558	7.33441e-05	-3.18075	0.0197742
Bengal vs. Russian Blue	-3.58924	0.00246079	3.57753	0.00165566	-0.681737	0.732648
Bengal vs. Sacred Birman	-1.01522	0.489205	1.19196	0.339234	0.343268	0.877453
Bengal vs. Siamese and Balinese	-1.41944	0.29485	1.88827	0.116675	-0.618494	0.736029
Bengal vs. Siberian and Neva Masquerade	-0.789625	0.617969	1.24084	0.318908	0.913966	0.637663
Bengal vs. Somali	0.518499	0.752097	3.93313	0.000483877	1.05349	0.570339
Bengal vs. Sphynx and Devon Rex	1.5076	0.262605	2.45743	0.0350327	0.469894	0.820391
Bengal vs. Turkish Angora	1.46804	0.27636	-0.837407	0.516294	1.62802	0.322014
Bengal vs. Turkish Van	-0.959979	0.513898	-3.34354	0.00356776	0.946196	0.620706
British vs. Burmese	2.25897	0.0724586	-2.1353	0.0697603	1.54774	0.357894
British vs. Cornish Rex	2.78581	0.0250749	0.565114	0.659665	0.849848	0.667026
British vs. European	-0.153091	0.931942	-0.460844	0.728322	3.00171	0.030311
British vs. House cat	-0.313586	0.873978	-2.66634	0.0214468	1.80638	0.253066
British vs. Korat	1.94197	0.123211	-1.57746	0.191864	0.953732	0.620706
British vs. Landrace Cat Longhair	1.95842	0.121164	-4.17877	0.00022803	2.20696	0.162047
British vs. Landrace Cat Shorthair	-0.663083	0.693399	-2.3317	0.0467448	1.88929	0.242338
British vs. Maine Coon	-0.387341	0.835951	-2.16276	0.065534	2.31839	0.133987
British vs. Norwegian Forest Cat	1.26397	0.360546	-1.23203	0.321075	2.0099	0.213077
British vs. Ocicat	2.72648	0.0273635	0.381559	0.771774	-0.472937	0.820391
British vs. Oriental	1.33006	0.332088	-0.0276534	0.983433	0.0379111	0.983813
British vs. Other	-0.325281	0.866405	-1.31359	0.28668	-0.20046	0.928683
British vs. Persian and Exotic	0.459546	0.790784	0.604374	0.644434	0.365048	0.863022
British vs. Ragdoll	0.2246	0.916125	1.54749	0.201781	-1.93234	0.232957
British vs. Russian Blue	-2.70312	0.028238	1.13656	0.36185	0.244801	0.911398
British vs. Sacred Birman	-0.245672	0.906067	-1.15545	0.353071	1.23102	0.481607
British vs. Siamese and Balinese	-0.649009	0.696579	-0.438867	0.74154	0.294159	0.896743
British vs. Siberian and Neva Masquerade	0.0518991	0.977044	-1.37011	0.264473	1.863	0.242911
British vs. Somali	1.20263	0.389925	1.48803	0.220514	1.89427	0.242338
British vs. Sphynx and Devon Rex	2.20142	0.0814349	-0.116675	0.935873	1.41317	0.4177
British vs. Turkish Angora	2.04093	0.103424	-2.82498	0.0149802	2.35847	0.128453
British vs. Turkish Van	-0.366592	0.843521	-5.05964	5.37e-06	1.63262	0.322014
Burmese vs. Cornish Rex	0.192328	0.925027	2.60087	0.0248426	-0.784261	0.698205
Burmese vs. European	-2.52025	0.0430765	1.88033	0.118147	0.870262	0.663522
Burmese vs. House cat	-2.94363	0.0171925	0.416231	0.748309	-0.424627	0.847971
Burmese vs. Korat	-0.0886992	0.955064	0.320228	0.795457	-0.404833	0.852859
Burmese vs. Landrace Cat Longhair	-0.707557	0.664382	-1.29352	0.294571	0.233916	0.911398
Burmese vs. Landrace Cat Shorthair	-3.24776	0.00799133	0.729834	0.570705	-0.393544	0.852859
Burmese vs. Maine Coon	-2.71187	0.0282062	0.429426	0.742552	0.334932	0.881184
Burmese vs. Norwegian Forest Cat	-1.08458	0.458568	0.996548	0.433772	0.254458	0.911398
Burmese vs. Ocicat	0.10376	0.951642	2.46424	0.034616	-1.9477	0.230871
Burmese vs. Oriental	-1.17835	0.400643	2.1733	0.0645657	-1.55301	0.357894
Burmese vs. Other	-2.36823	0.0597384	0.807321	0.532864	-1.60112	0.332807
Burmese vs. Persian and Exotic	-1.41072	0.296665	2.27443	0.0533282	-0.919508	0.635738
Burmese vs. Ragdoll	-2.17816	0.0845371	3.53172	0.00191953	-3.26514	0.0153175
Burmese vs. Russian Blue	-4.48694	9.92836e-05	2.9844	0.0098759	-1.2266	0.481607
Burmese vs. Sacred Birman	-2.34168	0.0624742	0.994712	0.433772	-0.37327	0.861568
Burmese vs. Siamese and Balinese	-2.67361	0.0302047	1.59368	0.189241	-1.17313	0.50759
Burmese vs. Siberian and Neva Masquerade	-2.25764	0.0724586	0.999771	0.433729	0.023567	0.989681
Burmese vs. Somali	-1.04495	0.471009	3.30274	0.00403258	0.234015	0.911398
Burmese vs. Sphynx and Devon Rex	-0.328613	0.866405	2.0188	0.0895155	-0.310449	0.893697
Burmese vs. Turkish Angora	-0.0772292	0.959123	-0.731329	0.570705	0.817382	0.679806
Burmese vs. Turkish Van	-2.0922	0.0972098	-2.97262	0.0100672	0.297508	0.896743
Cornish Rex vs. European	-3.15509	0.0100893	-1.05695	0.403148	1.98383	0.220614
Cornish Rex vs. House cat	-3.82806	0.00122866	-3.29322	0.00412305	0.644959	0.732648
Cornish Rex vs. Korat	-0.270611	0.895282	-2.01001	0.0901892	0.271575	0.906895
Cornish Rex vs. Landrace Cat Longhair	-1.04272	0.471009	-4.67389	2.864e-05	1.2365	0.481607
Cornish Rex vs. Landrace Cat Shorthair	-4.21653	0.000296478	-2.97352	0.0100672	0.699212	0.732648
Cornish Rex vs. Maine Coon	-3.35697	0.00562227	-2.71014	0.0197353	1.34795	0.437934
Cornish Rex vs. Norwegian Forest Cat	-1.43526	0.289174	-1.75474	0.146344	1.15362	0.517766
Cornish Rex vs. Ocicat	-0.10258	0.951642	-0.186829	0.889045	-1.30693	0.446218
Cornish Rex vs. Oriental	-1.57485	0.236315	-0.610896	0.641636	-0.8411	0.668018
Cornish Rex vs. Other	-2.82409	0.02385	-1.7965	0.137167	-0.960317	0.620597
Cornish Rex vs. Persian and Exotic	-1.70101	0.190733	0.157075	0.908164	-0.29813	0.896743
Cornish Rex vs. Ragdoll	-2.74097	0.0273635	0.896818	0.479689	-2.78663	0.0517797
Cornish Rex vs. Russian Blue	-5.20698	4.45065e-06	0.592576	0.645409	-0.537294	0.78959
Cornish Rex vs. Sacred Birman	-2.81447	0.02385	-1.65374	0.176628	0.418804	0.850273
Cornish Rex vs. Siamese and Balinese	-3.17469	0.0097631	-0.94578	0.451449	-0.483373	0.820391
Cornish Rex vs. Siberian and Neva Masquerade	-2.79204	0.0249123	-1.91192	0.111151	0.946538	0.620706
Cornish Rex vs. Somali	-1.36539	0.317713	0.950538	0.451449	1.0849	0.54965
Cornish Rex vs. Sphynx and Devon Rex	-0.59204	0.728612	-0.673463	0.605519	0.542256	0.788025
Cornish Rex vs. Turkish Angora	-0.265231	0.897243	-3.24499	0.00477834	1.62593	0.322014
Cornish Rex vs. Turkish Van	-2.41289	0.0538682	-5.43853	9.6123e-07	0.984614	0.604706
European vs. House cat	-0.149228	0.931942	-2.41152	0.038954	-2.0703	0.208852
European vs. Korat	2.14928	0.0881822	-1.30823	0.288206	-1.24609	0.481607
European vs. Landrace Cat Longhair	2.28291	0.0705387	-4.05232	0.000342464	-0.820674	0.679806
European vs. Landrace Cat Shorthair	-0.539125	0.749861	-2.02551	0.0886009	-2.06644	0.208852
European vs. Maine Coon	-0.2585	0.900378	-1.86578	0.12077	-0.687438	0.732648
European vs. Norwegian Forest Cat	1.49945	0.26537	-0.885795	0.485598	-0.667358	0.732648
European vs. Ocicat	3.10967	0.0110626	0.872148	0.49338	-3.48569	0.00780918
European vs. Oriental	1.60364	0.225487	0.4443	0.739445	-3.04596	0.0279929
European vs. Other	-0.209514	0.918195	-0.988389	0.436304	-2.84817	0.0452643
European vs. Persian and Exotic	0.593288	0.728612	0.970656	0.443118	-1.82107	0.251334
European vs. Ragdoll	0.405065	0.825631	2.16262	0.065534	-5.36878	3.46938e-06
European vs. Russian Blue	-2.72569	0.0273635	1.61487	0.184802	-2.41509	0.122355
European vs. Sacred Birman	-0.12243	0.943237	-0.811519	0.532864	-1.39068	0.426021
European vs. Siamese and Balinese	-0.5558	0.749861	-0.0613126	0.967322	-2.33037	0.133879
European vs. Siberian and Neva Masquerade	0.213025	0.917902	-1.01572	0.424882	-1.03074	0.572602
European vs. Somali	1.4209	0.29485	2.00849	0.0901892	-0.640074	0.732648
European vs. Sphynx and Devon Rex	2.55155	0.0401895	0.328523	0.791134	-1.41041	0.4177
European vs. Turkish Angora	2.25677	0.0724586	-2.60244	0.0248426	0.141382	0.958793
European vs. Turkish Van	-0.277711	0.893352	-5.00307	6.96248e-06	-0.384453	0.85743
House cat vs. Korat	2.44783	0.050638	0.0395212	0.979418	-0.145187	0.958793
House cat vs. Landrace Cat Longhair	3.14725	0.0101911	-2.77134	0.0172291	1.0021	0.595182
House cat vs. Landrace Cat Shorthair	-0.708547	0.664382	0.806868	0.532864	0.0924968	0.970677
House cat vs. Maine Coon	-0.16982	0.928564	0.0985572	0.945253	1.15033	0.517766
House cat vs. Norwegian Forest Cat	1.88025	0.13843	0.948723	0.451449	0.869008	0.663522
House cat vs. Ocicat	3.75749	0.00142231	3.09877	0.00717213	-2.38907	0.128453
House cat vs. Oriental	2.07072	0.100288	2.75822	0.0174837	-1.85113	0.244055
House cat vs. Other	-0.127821	0.941429	0.664869	0.610088	-1.76338	0.270638
House cat vs. Persian and Exotic	0.738063	0.649569	2.50246	0.031538	-0.798827	0.690869
House cat vs. Ragdoll	0.658487	0.693399	5.10909	4.46123e-06	-4.70095	9.065e-05
House cat vs. Russian Blue	-3.02671	0.0134889	3.71578	0.000993475	-1.25912	0.478787
House cat vs. Sacred Birman	-0.0251114	0.990647	0.929868	0.460486	-0.0579109	0.979446
House cat vs. Siamese and Balinese	-0.521882	0.751684	1.74363	0.149117	-1.17655	0.50759
House cat vs. Siberian and Neva Masquerade	0.391703	0.834783	0.98104	0.437877	0.590935	0.754608
House cat vs. Somali	1.7348	0.180647	4.11287	0.000285669	0.784498	0.698205
House cat vs. Sphynx and Devon Rex	3.07616	0.0117867	2.44465	0.0360466	0.0592317	0.979446
House cat vs. Turkish Angora	2.59907	0.0361247	-1.32389	0.283861	1.44584	0.40796
House cat vs. Turkish Van	-0.213086	0.917902	-3.99798	0.000401337	0.708187	0.732648
Korat vs. Landrace Cat Longhair	-0.530209	0.751684	-1.521	0.210073	0.67299	0.732648
Korat vs. Landrace Cat Shorthair	-2.70037	0.028238	0.228595	0.862553	0.177466	0.942633
Korat vs. Maine Coon	-2.31442	0.0666017	0.0187377	0.98781	0.759991	0.71155
Korat vs. Norwegian Forest Cat	-0.889262	0.554811	0.56355	0.659665	0.663626	0.732648
Korat vs. Ocicat	0.190669	0.925027	1.87743	0.118276	-1.31918	0.44421
Korat vs. Oriental	-0.958162	0.513898	1.59132	0.189245	-0.940614	0.622646
Korat vs. Other	-2.07305	0.100288	0.412187	0.749269	-1.05087	0.570339
Korat vs. Persian and Exotic	-1.23444	0.372783	1.83133	0.12864	-0.486993	0.820391
Korat vs. Ragdoll	-1.84581	0.145971	2.80003	0.0160464	-2.45374	0.112889
Korat vs. Russian Blue	-4.00661	0.000634792	2.39629	0.0397928	-0.70152	0.732648
Korat vs. Sacred Birman	-2.04584	0.102901	0.575705	0.654381	0.0817063	0.973834
Korat vs. Siamese and Balinese	-2.34728	0.0620877	1.12745	0.364389	-0.654493	0.732648
Korat vs. Siberian and Neva Masquerade	-1.93204	0.125281	0.544333	0.670492	0.471818	0.820391
Korat vs. Somali	-0.861739	0.572446	2.68878	0.0203758	0.632841	0.732648
Korat vs. Sphynx and Devon Rex	-0.201468	0.922377	1.47556	0.223849	0.160631	0.954171
Korat vs. Turkish Angora	0.0132895	0.997463	-0.982453	0.437877	1.14431	0.51984
Korat vs. Turkish Van	-1.88673	0.137728	-3.06656	0.00783042	0.638622	0.732648
Landrace Cat Longhair vs. Landrace Cat Shorthair	-3.6394	0.00211222	3.31056	0.00396826	-0.977485	0.608017
Landrace Cat Longhair vs. Maine Coon	-2.54083	0.0410284	2.20987	0.059552	0.130919	0.96475
Landrace Cat Longhair vs. Norwegian Forest Cat	-0.525561	0.751684	2.67406	0.0211248	0.0490713	0.980657
Landrace Cat Longhair vs. Ocicat	0.946299	0.518791	4.51295	6.02005e-05	-2.68946	0.0659173
Landrace Cat Longhair vs. Oriental	-0.605822	0.721639	4.27101	0.000158659	-2.24605	0.154382
Landrace Cat Longhair vs. Other	-2.08243	0.0988543	2.31074	0.0491012	-2.16121	0.17319
Landrace Cat Longhair vs. Persian and Exotic	-0.986839	0.504625	3.73445	0.000935419	-1.25553	0.478787
Landrace Cat Longhair vs. Ragdoll	-1.87739	0.138473	6.20861	1.9153e-08	-4.48916	0.000208542
Landrace Cat Longhair vs. Russian Blue	-4.61924	5.71567e-05	4.97873	7.63733e-06	-1.72629	0.283688
Landrace Cat Longhair vs. Sacred Birman	-2.0542	0.102234	2.58967	0.0254758	-0.703711	0.732648
Landrace Cat Longhair vs. Siamese and Balinese	-2.43124	0.0516905	3.25104	0.00473156	-1.65322	0.318518
Landrace Cat Longhair vs. Siberian and Neva Masquerade	-1.95745	0.121164	2.82808	0.0149681	-0.25368	0.911398
Landrace Cat Longhair vs. Somali	-0.494995	0.76493	5.32674	1.62727e-06	0.0335141	0.984516
Landrace Cat Longhair vs. Sphynx and Devon Rex	0.409447	0.824432	3.98376	0.00041849	-0.655392	0.732648
Landrace Cat Longhair vs. Turkish Angora	0.571656	0.744039	0.369416	0.778809	0.731209	0.728844
Landrace Cat Longhair vs. Turkish Van	-1.76339	0.170867	-2.26862	0.0537955	0.142629	0.958793
Landrace Cat Shorthair vs. Maine Coon	0.214245	0.917902	-0.346753	0.786374	1.12464	0.527511
Landrace Cat Shorthair vs. Norwegian Forest Cat	2.22579	0.077251	0.598703	0.644434	0.840174	0.668018
Landrace Cat Shorthair vs. Ocicat	4.16015	0.000347036	2.77228	0.0172291	-2.47965	0.109593
Landrace Cat Shorthair vs. Oriental	2.47041	0.0486109	2.40287	0.03956	-1.93704	0.232957
Landrace Cat Shorthair vs. Other	0.159652	0.930864	0.346107	0.786374	-1.82597	0.251334
Landrace Cat Shorthair vs. Persian and Exotic	0.97701	0.507879	2.26452	0.0540269	-0.836476	0.668296
Landrace Cat Shorthair vs. Ragdoll	1.06552	0.464384	4.81299	1.66694e-05	-4.87407	4.23889e-05
Landrace Cat Shorthair vs. Russian Blue	-2.76983	0.0260093	3.43529	0.00268235	-1.317	0.44421
Landrace Cat Shorthair vs. Sacred Birman	0.27595	0.893352	0.601403	0.644434	-0.0987721	0.970677
Landrace Cat Shorthair vs. Siamese and Balinese	-0.236792	0.911044	1.43541	0.238409	-1.22968	0.481607
Landrace Cat Shorthair vs. Siberian and Neva Masquerade	0.752968	0.641744	0.596518	0.644434	0.555917	0.778437
Landrace Cat Shorthair vs. Somali	2.04932	0.102738	3.8351	0.000670641	0.755968	0.712144
Landrace Cat Shorthair vs. Sphynx and Devon Rex	3.45485	0.00400528	2.1096	0.0734799	0.0159264	0.992496
Landrace Cat Shorthair vs. Turkish Angora	2.8753	0.0210915	-1.62277	0.182736	1.42836	0.415627
Landrace Cat Shorthair vs. Turkish Van	0.00102567	0.999954	-4.28213	0.000154023	0.684081	0.732648
Maine Coon vs. Norwegian Forest Cat	1.72982	0.181512	0.737554	0.570705	-0.065723	0.979446
Maine Coon vs. Ocicat	3.30021	0.00676295	2.53291	0.0291342	-2.79995	0.0511105
Maine Coon vs. Oriental	1.84174	0.146417	2.19475	0.061518	-2.36629	0.128453
Maine Coon vs. Other	-0.000240936	0.999954	0.518228	0.686791	-2.26723	0.148756
Maine Coon vs. Persian and Exotic	0.763888	0.634886	2.22922	0.0577253	-1.34224	0.43938
Maine Coon vs. Ragdoll	0.658468	0.693399	3.99888	0.000401337	-4.60185	0.000133318
Maine Coon vs. Russian Blue	-2.50529	0.044502	3.15487	0.00624827	-1.82916	0.251334
Maine Coon vs. Sacred Birman	0.0926106	0.954514	0.73458	0.570705	-0.81077	0.682823
Maine Coon vs. Siamese and Balinese	-0.34268	0.859216	1.45012	0.233931	-1.76183	0.270638
Maine Coon vs. Siberian and Neva Masquerade	0.455701	0.791554	0.739756	0.570705	-0.376546	0.861568
Maine Coon vs. Somali	1.62241	0.218257	3.52228	0.00196375	-0.0742486	0.977105
Maine Coon vs. Sphynx and Devon Rex	2.73012	0.0273635	1.99949	0.091622	-0.770573	0.707963
Maine Coon vs. Turkish Angora	2.43664	0.0514001	-1.25065	0.316149	0.632058	0.732648
Maine Coon vs. Turkish Van	-0.108838	0.951642	-3.74178	0.000921336	0.0573581	0.979446
Norwegian Forest Cat vs. Ocicat	1.35101	0.322918	1.58719	0.189925	-2.45237	0.112889
Norwegian Forest Cat vs. Oriental	-0.0327778	0.988469	1.24079	0.318908	-2.0348	0.209946
Norwegian Forest Cat vs. Other	-1.45925	0.279208	-0.151621	0.909989	-2.01099	0.213077
Norwegian Forest Cat vs. Persian and Exotic	-0.540175	0.749861	1.54493	0.201871	-1.21096	0.490297
Norwegian Forest Cat vs. Ragdoll	-1.12773	0.431614	2.76638	0.017344	-3.98065	0.00120225
Norwegian Forest Cat vs. Russian Blue	-3.76839	0.00141757	2.22624	0.05781	-1.60836	0.330831
Norwegian Forest Cat vs. Sacred Birman	-1.41254	0.296665	0.0303387	0.983433	-0.680055	0.732648
Norwegian Forest Cat vs. Siamese and Balinese	-1.7828	0.16577	0.696739	0.591755	-1.54867	0.357894
Norwegian Forest Cat vs. Siberian and Neva Masquerade	-1.24406	0.370002	-0.0500277	0.9737	-0.271257	0.906895
Norwegian Forest Cat vs. Somali	5.80755e-05	0.999954	2.56831	0.0267052	-0.0115805	0.992496
Norwegian Forest Cat vs. Sphynx and Devon Rex	0.858196	0.573047	1.10359	0.37579	-0.630559	0.732648
Norwegian Forest Cat vs. Turkish Angora	0.939916	0.51949	-1.73005	0.151961	0.637468	0.732648
Norwegian Forest Cat vs. Turkish Van	-1.30011	0.343597	-4.02148	0.000383193	0.0995516	0.970677
Ocicat vs. Oriental	-1.48762	0.270062	-0.423295	0.744906	0.523502	0.796283
Ocicat vs. Other	-2.7602	0.0264586	-1.64422	0.177459	0.224573	0.916589
Ocicat vs. Persian and Exotic	-1.63697	0.213035	0.303742	0.806373	0.725995	0.728844
Ocicat vs. Ragdoll	-2.6706	0.0302047	1.1053	0.37579	-1.40937	0.4177
Ocicat vs. Russian Blue	-5.14922	5.70842e-06	0.768596	0.551511	0.671119	0.732648
Ocicat vs. Sacred Birman	-2.75061	0.0269134	-1.49502	0.21854	1.65653	0.318518
Ocicat vs. Siamese and Balinese	-3.10879	0.0110626	-0.783858	0.54598	0.717824	0.732314
Ocicat vs. Siberian and Neva Masquerade	-2.73021	0.0273635	-1.73452	0.151284	2.3284	0.133879
Ocicat vs. Somali	-1.2832	0.351506	1.13074	0.363868	2.31392	0.133987
Ocicat vs. Sphynx and Devon Rex	-0.498149	0.764729	-0.493399	0.704365	1.86672	0.242911
Ocicat vs. Turkish Angora	-0.182167	0.925285	-3.10935	0.00699217	2.72391	0.0610274
Ocicat vs. Turkish Van	-2.35482	0.061386	-5.3382	1.60077e-06	1.97067	0.224562
Oriental vs. Other	-1.516	0.260656	-1.31572	0.28668	-0.238231	0.911398
Oriental vs. Persian and Exotic	-0.53892	0.749861	0.631456	0.631879	0.342404	0.877453
Oriental vs. Ragdoll	-1.19174	0.395333	1.6077	0.184978	-2.03996	0.209946
Oriental vs. Russian Blue	-3.97173	0.000715454	1.18136	0.341406	0.216282	0.920853
Oriental vs. Sacred Birman	-1.46736	0.27636	-1.15478	0.353071	1.22609	0.481607
Oriental vs. Siamese and Balinese	-1.87173	0.138644	-0.429056	0.742552	0.269295	0.906895
Oriental vs. Siberian and Neva Masquerade	-1.30863	0.340068	-1.37572	0.262912	1.88254	0.242911
Oriental vs. Somali	0.0311528	0.988469	1.54872	0.201781	1.91318	0.235942
Oriental vs. Sphynx and Devon Rex	0.95819	0.513898	-0.0924931	0.947479	1.41643	0.4177
Oriental vs. Turkish Angora	1.01272	0.489205	-2.85407	0.0140357	2.37306	0.128453
Oriental vs. Turkish Van	-1.32536	0.333271	-5.11887	4.39624e-06	1.6299	0.322014
Other vs. Persian and Exotic	0.68839	0.677464	1.60877	0.184978	0.500735	0.81126
Other vs. Ragdoll	0.541121	0.749861	2.74378	0.0181018	-1.49507	0.383853
Other vs. Russian Blue	-2.16289	0.0858628	2.25663	0.0544509	0.409162	0.852859
Other vs. Sacred Birman	0.0800131	0.959123	0.175516	0.895701	1.30747	0.446218
Other vs. Siamese and Balinese	-0.294995	0.882127	0.802331	0.534295	0.452827	0.828129
Other vs. Siberian and Neva Masquerade	0.376222	0.840401	0.112904	0.936259	1.86659	0.242911
Other vs. Somali	1.39642	0.303115	2.56529	0.0267432	1.91141	0.235942
Other vs. Sphynx and Devon Rex	2.29318	0.0695037	1.18965	0.339234	1.46563	0.396526
Other vs. Turkish Angora	2.16999	0.0855787	-1.52001	0.210073	2.36053	0.128453
Other vs. Turkish Van	-0.0979788	0.952766	-3.74533	0.000921336	1.68805	0.304675
Persian and Exotic vs. Ragdoll	-0.30941	0.874924	0.522617	0.685491	-1.81414	0.251334
Persian and Exotic vs. Russian Blue	-2.57347	0.0381157	0.329573	0.791134	-0.150596	0.958793
Persian and Exotic vs. Sacred Birman	-0.629577	0.70593	-1.48431	0.221102	0.625424	0.732648
Persian and Exotic vs. Siamese and Balinese	-0.949844	0.518176	-0.914629	0.469158	-0.107941	0.970677
Persian and Exotic vs. Siberian and Neva Masquerade	-0.423661	0.817189	-1.64624	0.177459	1.04032	0.571816
Persian and Exotic vs. Somali	0.523299	0.751684	0.61585	0.639872	1.16103	0.514795
Persian and Exotic vs. Sphynx and Devon Rex	1.2415	0.370002	-0.687238	0.59699	0.724852	0.728844
Persian and Exotic vs. Turkish Angora	1.2818	0.351506	-2.85146	0.0140357	1.6268	0.322014
Persian and Exotic vs. Turkish Van	-0.684458	0.678361	-4.80499	1.68152e-05	1.09498	0.54482
Ragdoll vs. Russian Blue	-3.05614	0.0124152	-0.193259	0.888547	1.99983	0.215292
Ragdoll vs. Sacred Birman	-0.463979	0.789497	-2.62473	0.0236982	3.06354	0.0279279
Ragdoll vs. Siamese and Balinese	-0.884977	0.556011	-1.83037	0.12864	2.03363	0.209946
Ragdoll vs. Siberian and Neva Masquerade	-0.173449	0.928564	-3.04403	0.00827399	3.98099	0.00120225
Ragdoll vs. Somali	1.06578	0.464384	0.190604	0.888547	3.74488	0.00300798
Ragdoll vs. Sphynx and Devon Rex	2.11239	0.0938413	-1.63657	0.179387	3.40721	0.00998739
Ragdoll vs. Turkish Angora	1.94579	0.123211	-4.16367	0.000238413	3.98792	0.00120225
Ragdoll vs. Turkish Van	-0.535294	0.750163	-6.32777	9.90467e-09	3.05719	0.0279279
Russian Blue vs. Sacred Birman	2.29177	0.0695037	-2.12356	0.0714023	0.908106	0.639889
Russian Blue vs. Siamese and Balinese	1.87142	0.138644	-1.44583	0.2348	0.048843	0.980657
Russian Blue vs. Siberian and Neva Masquerade	2.79236	0.0249123	-2.40091	0.03956	1.44237	0.40796
Russian Blue vs. Somali	3.6038	0.00237441	0.336199	0.791134	1.52911	0.365808
Russian Blue vs. Sphynx and Devon Rex	4.66348	4.99304e-05	-1.22251	0.32501	1.04604	0.571488
Russian Blue vs. Turkish Angora	4.18426	0.000321638	-3.6089	0.00148761	2.01442	0.213077
Russian Blue vs. Turkish Van	1.6844	0.196382	-5.6704	2.82422e-07	1.36164	0.433812
Sacred Birman vs. Siamese and Balinese	-0.381891	0.838081	0.644745	0.623608	-0.850836	0.667026
Sacred Birman vs. Siberian and Neva Masquerade	0.296971	0.882127	-0.0797455	0.955115	0.456798	0.827503
Sacred Birman vs. Somali	1.34741	0.323439	2.43869	0.0363941	0.637615	0.732648
Sacred Birman vs. Sphynx and Devon Rex	2.25806	0.0724586	1.02793	0.41856	0.0882652	0.971293
Sacred Birman vs. Turkish Angora	2.14023	0.0884776	-1.70984	0.157836	1.20829	0.490297
Sacred Birman vs. Turkish Van	-0.165571	0.928564	-3.94236	0.000473616	0.629506	0.732648
Siamese and Balinese vs. Siberian and Neva Masquerade	0.706414	0.664382	-0.778254	0.548204	1.37334	0.430262
Siamese and Balinese vs. Somali	1.7083	0.188909	1.77149	0.143347	1.46954	0.396526
Siamese and Balinese vs. Sphynx and Devon Rex	2.6347	0.0332366	0.329408	0.791134	0.986596	0.604706
Siamese and Balinese vs. Turkish Angora	2.44543	0.050638	-2.26161	0.0540904	1.95066	0.230871
Siamese and Balinese vs. Turkish Van	0.147165	0.931942	-4.441	8.01025e-05	1.31718	0.44421
Siberian and Neva Masquerade vs. Somali	1.17903	0.400643	2.76264	0.0173949	0.244734	0.911398
Siberian and Neva Masquerade vs. Sphynx and Devon Rex	2.19729	0.0814349	1.23271	0.321075	-0.392795	0.852859
Siberian and Neva Masquerade vs. Turkish Angora	2.02916	0.105679	-1.76498	0.14463	0.89571	0.648213
Siberian and Neva Masquerade vs. Turkish Van	-0.409583	0.824432	-4.13487	0.000264771	0.307628	0.893697
Somali vs. Sphynx and Devon Rex	0.81989	0.597482	-1.58267	0.190759	-0.588415	0.754608
Somali vs. Turkish Angora	0.908017	0.54215	-3.8943	0.000542508	0.625503	0.732648
Somali vs. Turkish Van	-1.26186	0.360546	-5.97986	5.32227e-08	0.105611	0.970677
Sphynx and Devon Rex vs. Turkish Angora	0.225393	0.916125	-2.69973	0.0201982	1.18687	0.502118
Sphynx and Devon Rex vs. Turkish Van	-1.98281	0.116431	-4.95382	8.40723e-06	0.583866	0.755825
Turkish Angora vs. Turkish Van	-1.94244	0.123211	-2.21548	0.0590636	-0.431842	0.844383
